# Supplementary material for: Megaselia steptoeae (Diptera: Phoridae): specialists on smashed snails
Source: Biodivers Data J. 2020 Mar 26;8:e50943. doi: 10.3897/BDJ.8.e50943 (PMC7125241; doi:10.3897/BDJ.8.e50943)
Supplement: XML Treatment for Megaselia steptoeae [file BDJ.8.e50943-treatment1.xml]

<!DOCTYPE tp:taxon-treatment
  PUBLIC "-//TaxonX//DTD Taxonomic Treatment Publishing DTD v0 20100105//EN" "tax-treatment-NSO.dtd">
<tp:taxon-treatment xmlns:tp="http://www.plazi.org/taxpub"><tp:treatment-meta><mixed-citation publication-type="journal"><person-group><name><surname>Brown</surname><given-names>Brian V.</given-names></name><name><surname>Vendetti</surname><given-names>Jann E.</given-names></name></person-group><article-title><italic><tp:taxon-name><tp:taxon-name-part taxon-name-part-type="genus" reg="Megaselia">Megaselia</tp:taxon-name-part> <tp:taxon-name-part taxon-name-part-type="species" reg="steptoeae">steptoeae</tp:taxon-name-part></tp:taxon-name></italic> (<tp:taxon-name><tp:taxon-name-part taxon-name-part-type="order">Diptera</tp:taxon-name-part></tp:taxon-name>: <tp:taxon-name><tp:taxon-name-part taxon-name-part-type="family">Phoridae</tp:taxon-name-part></tp:taxon-name>): specialists on smashed snails</article-title><source>Biodivers Data J</source><day>26</day><month>3</month><year>2020</year><volume>8</volume><pub-id pub-id-type="doi">10.3897/BDJ.8.e50943</pub-id></mixed-citation></tp:treatment-meta><tp:nomenclature><tp:taxon-name><object-id xmlns:xlink="http://www.w3.org/1999/xlink" content-type="arpha" xlink:type="simple">ED6E9A00-8A20-5799-AFBB-2074ADAD64B0</object-id><tp:taxon-name-part taxon-name-part-type="genus">Megaselia</tp:taxon-name-part> <tp:taxon-name-part taxon-name-part-type="species">steptoeae</tp:taxon-name-part></tp:taxon-name><tp:taxon-authority>Hartop, Brown, &amp; Disney, 2015</tp:taxon-authority></tp:nomenclature><tp:treatment-sec sec-type="Ecology"><title>Ecology</title><p>While trying to attract another species of the extremely species-rich genus <italic><tp:taxon-name><tp:taxon-name-part taxon-name-part-type="genus" reg="Megaselia">Megaselia</tp:taxon-name-part></tp:taxon-name></italic> Rondani, at the Los Angeles County Arboretum, we made an unexpected discovery. Females of <italic><tp:taxon-name><tp:taxon-name-part taxon-name-part-type="genus" reg="Megaselia">M.</tp:taxon-name-part> <tp:taxon-name-part taxon-name-part-type="species" reg="steptoeae">steptoeae</tp:taxon-name-part></tp:taxon-name></italic> were attracted to crushed individuals of the glass snail <italic><tp:taxon-name><tp:taxon-name-part taxon-name-part-type="genus" reg="Oxychilus">Oxychilus</tp:taxon-name-part> <tp:taxon-name-part taxon-name-part-type="species" reg="draparnaudi">draparnaudi</tp:taxon-name-part></tp:taxon-name></italic> (Beck); <tp:taxon-name><tp:taxon-name-part taxon-name-part-type="phylum">Mollusca</tp:taxon-name-part></tp:taxon-name>: <tp:taxon-name><tp:taxon-name-part taxon-name-part-type="family">Oxychilidae</tp:taxon-name-part></tp:taxon-name>) (Fig. <xref ref-type="fig" rid="F5483361">2</xref>). These tiny (1.5 mm long) flies were collected at the Arboretum on two occasions and, in each case, they arrived at the injured glass snail quickly after we crushed the snails (40 s and 13 s, respectively). (Fig. <xref ref-type="fig" rid="F5483365">3</xref>). On 15 August 2018, we collected five flies and on 9 August 2019, we collected 14 flies. As all flies were females and morphological identification of <italic><tp:taxon-name><tp:taxon-name-part taxon-name-part-type="genus" reg="Megaselia">Megaselia</tp:taxon-name-part></tp:taxon-name></italic> species usually requires male specimens, the five flies from 2018 were sequenced to provide identifications. Identification of the female specimen was made by comparing CO1 sequences (DNA barcodes) of known male specimens of <italic><tp:taxon-name><tp:taxon-name-part taxon-name-part-type="genus" reg="Megaselia">M.</tp:taxon-name-part> <tp:taxon-name-part taxon-name-part-type="species" reg="steptoeae">steptoeae</tp:taxon-name-part></tp:taxon-name></italic> (Biodiversity Index Number BOLD:AAP4678) with those of the snail-attracted females. Of the specimens collected in 2019, three were kept alive in rearing containers with crushed snails, one of which laid eggs near the snails (the actual oviposition was not observed). Two individual larvae appeared to be mature after four days and were reared to the pupal stage, after which they died. On both occasions in the field, we also provided baits of European garden snails (<italic><tp:taxon-name><tp:taxon-name-part taxon-name-part-type="genus" reg="Cornu">Cornu</tp:taxon-name-part> <tp:taxon-name-part taxon-name-part-type="species" reg="aspersum">aspersum</tp:taxon-name-part></tp:taxon-name></italic> (Müller); <tp:taxon-name><tp:taxon-name-part taxon-name-part-type="phylum">Mollusca</tp:taxon-name-part></tp:taxon-name>: <tp:taxon-name><tp:taxon-name-part taxon-name-part-type="family">Helicidae</tp:taxon-name-part></tp:taxon-name>) and various slugs, none of which attracted any phorid flies. Like the ant hosts, injured glass snails were attractive to flies for a relatively brief period of time (about one-half hour).</p><p>A third collecting event took place at the Natural History Museum of Los Angeles County Nature Garden on 17 August 2019. Three snails were crushed, attracting a single female <italic><tp:taxon-name><tp:taxon-name-part taxon-name-part-type="genus" reg="Megaselia">M.</tp:taxon-name-part> <tp:taxon-name-part taxon-name-part-type="species" reg="steptoeae">steptoeae</tp:taxon-name-part></tp:taxon-name></italic> in ten minutes. One of the snails was barcoded to verify the identification as <italic><tp:taxon-name><tp:taxon-name-part taxon-name-part-type="genus" reg="Oxychilus">O.</tp:taxon-name-part> <tp:taxon-name-part taxon-name-part-type="species" reg="draparnaudi">draparnaudi</tp:taxon-name-part></tp:taxon-name></italic>.</p></tp:treatment-sec><tp:treatment-sec><!--Section generated to contain objects referenced in tp:taxon-treatment.--><fig id="F5483361" position="float" orientation="portrait"><object-id xmlns:xlink="http://www.w3.org/1999/xlink" content-type="arpha" xlink:type="simple">1CF07E51-021E-5E03-A499-5AD1754291F5</object-id><object-id xmlns:xlink="http://www.w3.org/1999/xlink" content-type="doi" xlink:type="simple">10.3897/BDJ.8.e50943.figure2</object-id><label>Figure 2.</label><caption><p>Living individual of <italic><tp:taxon-name><tp:taxon-name-part taxon-name-part-type="genus" reg="Oxychilus">Oxychilus</tp:taxon-name-part> <tp:taxon-name-part taxon-name-part-type="species" reg="draparnaudi">draparnaudi</tp:taxon-name-part></tp:taxon-name></italic> (Beck).</p></caption><graphic xmlns:xlink="http://www.w3.org/1999/xlink" xlink:href="bdj-08-e50943-g002.jpg" position="float" id="oo_369819.jpg" orientation="portrait" xlink:type="simple"><uri content-type="original_file" xlink:type="simple">https://binary.pensoft.net/fig/369819</uri></graphic></fig><fig id="F5483365" position="float" orientation="portrait"><object-id xmlns:xlink="http://www.w3.org/1999/xlink" content-type="arpha" xlink:type="simple">DCC2257B-8846-5144-B8A7-DD4E6DA1B888</object-id><object-id xmlns:xlink="http://www.w3.org/1999/xlink" content-type="doi" xlink:type="simple">10.3897/BDJ.8.e50943.figure3</object-id><label>Figure 3.</label><caption><p>Female <italic><tp:taxon-name><tp:taxon-name-part taxon-name-part-type="genus" reg="Megaselia">Megaselia</tp:taxon-name-part> <tp:taxon-name-part taxon-name-part-type="species" reg="steptoeae">steptoeae</tp:taxon-name-part></tp:taxon-name></italic> Hartop et al. feeding on crushed <italic><tp:taxon-name><tp:taxon-name-part taxon-name-part-type="genus" reg="Oxychilus">Oxychilus</tp:taxon-name-part> <tp:taxon-name-part taxon-name-part-type="species" reg="draparnaudi">draparnaudi</tp:taxon-name-part></tp:taxon-name></italic> (Beck).</p></caption><graphic xmlns:xlink="http://www.w3.org/1999/xlink" xlink:href="bdj-08-e50943-g003.jpg" position="float" id="oo_369820.jpg" orientation="portrait" xlink:type="simple"><uri content-type="original_file" xlink:type="simple">https://binary.pensoft.net/fig/369820</uri></graphic></fig></tp:treatment-sec></tp:taxon-treatment>
